# Supplementary material for: Reciprocal Interactions between Cadmium-Induced Cell Wall Responses and Oxidative Stress in Plants
Source: Front Plant Sci. 2017 Oct 31;8:1867. doi: 10.3389/fpls.2017.01867 (PMC5671638; doi:10.3389/fpls.2017.01867)
Supplement: Supplementary file 1 [file Table_1.XLSX]

## Sheet: Sheet1
Supplemental table 1: Effects of Cd on several key enzymes in the lignin biosynthesis pathway, measured at the transcript or enzymatic level. Increases on the transcript and/or activity level of enzymes in the monolignol biosynthetic pathway have been linked to Cd exposure. This table indexes research articles that measured important enzymes for monolignol biosynthesis such as PAL, CAD, CCR and S…
Reference	Treatment			Plant species	Organ	PAL		CAD		CCR (Gene expression)	SKDH (Activity)	Soluble phenolics
						Gene expression	Activity	Gene expression	Activity
Podazza et al., 2016	5 µM	Cd spec.	7 days	Citrus paradise X Poncirus trifoliata	Roots							é
	10 µM											é
	5 µM			Citrus X limonia								é
	10 µM											é
	5 µM			Citrus sinensis X Poncirus trifoliata								é
	10 µM											é
	5 µM			Citrus volkameriana								é
	10 µM											é
Finger-Teixeira et al., 2010	25 µM	CdCl2	24 hours	Glycine maximus	Roots		-					-
	50 µM						é					-
	75 µM						é					é
	100 µM						é					é
Zheng et al., 2010	50 µM	Cd(CH3CO2)2	7 days	Glycyrrhiza uralensis	Cotyledons		é
	100 µM						é
	200 µM						é
	400 µM						é
	50 µM				Hypocotyls		é
	100 µM						é
	200 µM						é
	400 µM						é
	50 µM				Radicles		é
	100 µM						é
	200 µM						é
	400 µM						é
Yaakoubi et al., 2010	75 µM	CdSO4	3 days	Helianthus annuus	Roots		-
			6 days				-
			9 days				-
			3 days		Leaves		é
			6 days				é
			9 days				é
Kováčik et al., 2008b	3 µM	CdCl2	7 days	Matricaria chamomilla	Roots		-					-
	60 µM						é					é
	120 µM						é					é
	3 µM				Leaves		-					-
	60 µM						-					é
	120 µM						-					é
Kováčik and Klejdus, 2008	3 µM	CdCl2	1 days	Matricaria chamomilla	Roots		-					NA
			3 days				-					NA
			7 days				é					-
	60 µM		1 days				-					NA
			3 days				-					NA
			7 days				é					é
	120 µM		1 days				é					NA
			3 days				é					NA
			7 days				é					é
Kováčik et al., 2009a	60 µM	CdCl2	7 days	Matricaria chamomilla	Roots		é		é		é	é
					Leaves		é		-		-	é
Kováčik et al., 2009b	60 µM	CdCl2	7 days	Matricaria chamomilla	Roots				é		é
	120 µM								é		é
	60 µM				Leaves				-		-
	120 µM								é		-
Kováčik et al., 2010	60 µM	CdCl2	7 days	Matricaria chamomilla (diploid)	Roots		é		-			é
				Matricaria chamomilla (tetraploid)			é		é			é
				Matricaria chamomilla (diploid)	Leaves		é		NA			é
				Matricaria chamomilla (tetraploid)			é		NA			é
Kováčik et al., 2011	60 µM	CdCl2	7 days	Matricaria chamomilla	Roots		é		é		é	é
					Leaves		-		-		-	é
Han et al., 2008	100 µM	CdCl2	24 hours	Medicago sativa	Roots		é
Hsu and Kao., 2005	1.5 mM	CdCl2	2 days	Oryza sativa	Leaves		é
Schützendübel et al., 2001	5 µM	CdSO4	6 hours	Pinus sylvestris	Roots							-
			24 hours									-
			48 hours									-
			96 hours									-
	50 µM		6 hours									é
			24 hours									é
			48 hours									é
			96 hours									é
Yang et al., 2015	50 µM	CdCl2	10 hours	Salix matsudana	Leaves			é		
Rui et al., 2016	10 µM	CdCl2	7 days	Vicia sativa (Cd sens.)	Roots							é
	25 µM											é
	50 µM											é
	10 µM			Vicia sativa (Cd tol.)	Roots							-
	25 µM											é
	50 µM											é
